# Supplementary material for: Understanding the Will Rogers Phenomenon in Cholangiocarcinoma Research and Beyond
Source: Cancers (Basel). 2025 Oct 8;17(19):3263. doi: 10.3390/cancers17193263 (PMC12523421; doi:10.3390/cancers17193263)
Supplement: Supplementary file 1 [file cancers-17-03263-s001.zip]

Archive with 1 entries (1 files):
- cancers-3864717-supplementary.pdf
